# Supplementary material for: Fucoidan Protects Against Cadmium-Induced Cytotoxicity in PK-15 Cells by Restoring Autophagic Flux: Involvement of the TFEB Signaling Pathway
Source: Toxics. 2026 May 13;14(5):430. doi: 10.3390/toxics14050430 (PMC13211490; doi:10.3390/toxics14050430)
Supplement: Supplementary file 1 [file toxics-14-00430-s001.zip]

Archive with 1 entries (1 files):
- toxics-4242920-supplementary.pdf
